# Supplementary material for: Single-cell RNA analysis identifies pre-migratory neural crest cells expressing markers of differentiated derivatives
Source: eLife. 2021 Aug 16;10:e66078. doi: 10.7554/eLife.66078 (PMC8367380; doi:10.7554/eLife.66078)
Supplement: Figure 1—source code 1. — Data deposited in NCBI GEO GSE112294. [file elife-66078-fig1-code1.zip]

Archive with 1 entries (1 files):
- Figure 1Source Data R code.txt
